# Supplementary material for: Sperm microRNA Content Is Altered in a Mouse Model of Male Obesity, but the Same Suite of microRNAs Are Not Altered in Offspring’s Sperm
Source: PLoS One. 2016 Nov 4;11(11):e0166076. doi: 10.1371/journal.pone.0166076 (PMC5096664; doi:10.1371/journal.pone.0166076)
Supplement: S1 Table — (XLSX) [file pone.0166076.s001.xlsx]

## Sheet: Supplementary Table S1
Supplementary Table S1. The degree of differential expression in a HFD father's sperm of 371 mouse quality detectors that were ranked using LIMMA in R. (p value ranked; n=4 Founder males per CD/HFD; each samples on an individual Taqman Rodent microRNA array card)
Array card Assay ID	CD Ct Mean	CD Ct SEM	HFD Ct Mean	HFD Ct SEM	FC HFD vs CD	p value	FDR adj p value
Up-regulated in HFD sperm
mmu-miR-126-3p-4395339	21.8705	0.26	20.0495	0.32	3.53326	0.00448	0.845677
mmu-miR-135b-4395372	27.4455	0.31	25.7745	0.33	3.18435	0.00957	0.845677
mmu-miR-143-4395360	22.428	0.26	20.292	0.73	4.39542	0.01846	0.845677
mmu-miR-133b-4395358	27.7245	0.75	25.7355	0.29	3.96962	0.02855	0.91028
mmu-miR-136-4395641	28.379	0.26	27.161	0.31	2.32624	0.02977	0.91028
mmu-miR-126-5p-4373269	24.763	0.49	23.317	0.29	2.72452	0.03583	0.91028
mmu-miR-376b-4395582	35.8975	1.65	32.4225	0.44	11.1193	0.04723	0.91028
mmu-miR-141#-002513	29.335	0.29	28.345	0.18	1.98618	0.04745	0.91028
mmu-miR-145-4395389	19.465	0.49	17.815	0.58	3.13834	0.04978	0.91028
mmu-miR-337-000193	31.9835	0.69	30.3165	0.36	3.17554	0.05028	0.91028
mmu-miR-30a-4373061	20.9855	0.46	19.8145	0.6	2.25168	0.05923	0.91028
mmu-miR-376a-4373347	31.1245	0.56	29.0755	0.6	4.13819	0.05974	0.91028
mmu-miR-322#-002506	30.8085	1.00074	29.1315	0.344005	3.19762	0.07622	0.91028
mmu-miR-218-4373081	23.1155	0.478433	22.4045	0.652159	1.63694	0.08426	0.91028
mmu-miR-193-4395361	29.5275	0.731005	28.0925	0.851709	2.70382	0.09055	0.91028
mmu-miR-30e-4395334	21.612	0.577869	20.608	0.801368	2.00555	0.09782	0.91028
mmu-miR-222-4395387	16.9985	0.131292	16.0215	0.476165	1.96837	0.10274	0.91028
mmu-miR-200a-4378069	19.405	0.646286	18.355	0.961864	2.07053	0.10467	0.91028
mmu-miR-1960-121148_mat	41.0327	4.26313	36.1673	0.79878	29.1508	0.11945	0.91028
mmu-miR-29a-4395223	19.029	0.576599	18.071	0.884754	1.94261	0.12835	0.91028
mmu-miR-708-4395452	27.875	0.845551	26.705	0.457215	2.25012	0.13002	0.91028
mmu-miR-24-4373072	17.765	0.57538	17.175	0.576519	1.50525	0.14632	0.91028
mmu-miR-196b-4395326	23.4765	0.349397	22.3235	0.687827	2.22376	0.15657	0.91028
mmu-miR-491-4381053	27.9575	0.60822	27.1425	0.620411	1.7593	0.1686	0.91028
mmu-miR-431-4395173	34.0095	2.30452	31.1305	0.59649	7.3564	0.16954	0.91028
mmu-miR-337-5p-4395645	29.127	0.630833	28.333	0.542723	1.73388	0.17896	0.91028
mmu-miR-337-3p-4395662	35.0185	4.31417	31.5615	0.723693	10.9815	0.18165	0.91028
mmu-miR-434-5p-4395711	31.097	0.762837	30.303	0.49724	1.73388	0.20471	0.91028
mmu-miR-322-001059	33.7415	3.31269	31.7785	0.28243	3.89872	0.20754	0.91028
mmu-miR-1981-121200_mat	31.4885	0.949782	30.4715	0.106097	2.02371	0.2181	0.91028
mmu-miR-1949-121182_mat	32.1125	4.92572	29.3475	0.434279	6.79748	0.2191	0.91028
mmu-miR-380-5p-4395731	30.0725	0.581633	29.4275	0.540671	1.56374	0.22579	0.91028
mmu-miR-181a-4373117	28.251	0.74774	27.369	0.779043	1.84293	0.23228	0.91028
mmu-miR-210-4373089	24.28	0.617918	23.52	0.78547	1.69349	0.23409	0.91028
mmu-miR-592-002017	31.3435	0.356206	30.8565	0.464203	1.40153	0.24045	0.91028
mmu-miR-379-4373349	26.2785	0.714365	25.5415	0.625625	1.66671	0.24108	0.91028
mmu-miR-141-4373137	23.3215	0.810749	22.3385	1.14908	1.97657	0.24809	0.91028
mmu-miR-125a-5p-4395309	22.6585	0.288568	22.1815	0.623812	1.39185	0.2489	0.91028
mmu-miR-203#-002580	35.85	4.22263	32.93	0.727298	7.56846	0.25524	0.91028
mmu-miR-26b-4395167	25.9835	6.97367	21.4965	0.927163	22.4244	0.25972	0.91028
mmu-miR-704-001639	33.775	1.15575	31.905	0.549798	3.65533	0.25998	0.91028
mmu-miR-29c-4395171	22.0415	0.726761	21.2385	1.06749	1.74473	0.26905	0.91028
mmu-miR-450B-3P-002632	37.333	3.80648	34.207	0.492105	8.73011	0.27014	0.91028
mmu-miR-487b-4378102	31.4325	0.467435	30.9275	0.620909	1.41912	0.27743	0.91028
mmu-miR-701-001635	30.7535	0.827728	29.7465	0.779418	2.00973	0.27787	0.91028
mmu-miR-205-4373093	25.381	0.701067	24.539	1.18957	1.79253	0.27996	0.91028
mmu-miR-30d-4373059	23.595	0.52664	23.025	0.862017	1.48452	0.28265	0.91028
mmu-miR-107-4373154	32.52	1.57244	30.48	0.958158	4.11246	0.2872	0.91028
mmu-miR-324-5p-4373052	28.1755	1.02077	27.0645	1.00735	2.15995	0.29905	0.91028
mmu-miR-10b-001181	27.6365	6.38395	24.0435	0.33311	12.067	0.29948	0.91028
mmu-miR-1-4395333	27.079	0.846068	26.241	0.873552	1.78757	0.30854	0.91028
mmu-miR-1954-121137_mat	31.3575	1.51494	30.2425	0.213157	2.16595	0.33026	0.91028
mmu-miR-497-4381046	25.987	0.685589	25.453	0.732394	1.44794	0.33472	0.91028
mmu-miR-188-5p-4395431	27.342	0.163197	26.898	0.355733	1.36037	0.33497	0.91028
mmu-miR-494-4395476	29.532	0.982511	28.748	0.801066	1.7219	0.33941	0.91028
mmu-miR-411-4381013	25.7125	0.618811	25.1675	0.873303	1.45902	0.34494	0.91028
mmu-miR-190-4373110	29.905	0.677103	29.175	0.942226	1.65864	0.35621	0.91028
mmu-miR-382-4373019	31.641	3.1715	29.859	1.42302	3.43903	0.35663	0.91028
mmu-miR-1982.2-121154_mat	34.9945	4.72334	31.0455	0.370586	15.4443	0.35695	0.91028
mmu-miR-652-4395463	24.367	0.76333	23.733	0.983886	1.55186	0.35702	0.91028
mmu-miR-674#-001956	26.4555	0.344236	25.9245	0.230024	1.44493	0.35928	0.91028
mmu-miR-135a-4373140	26.7815	0.581399	25.9985	1.30653	1.72071	0.36159	0.91028
mmu-miR-30c-4373060	16.707	0.737501	16.233	0.738777	1.38896	0.36173	0.91028
mmu-miR-24-2#-002494	25.6825	0.445773	25.0575	0.202717	1.54221	0.39835	0.915058
mmu-miR-34a-4395168	23.728	0.766799	23.152	0.967426	1.49071	0.40064	0.915058
mmu-miR-744-4395435	23.47	0.715028	22.95	0.876355	1.43396	0.40125	0.915058
mmu-miR-32-4395220	30.6265	1.0921	29.6935	1.21869	1.90924	0.40391	0.915058
mmu-miR-376c-4395580	26.1495	0.694481	25.6105	0.655618	1.45297	0.40514	0.915058
mmu-miR-214-4395417	24.037	0.650741	23.503	0.449608	1.44794	0.40751	0.915058
mmu-miR-345-001137	26.966	0.617209	26.394	0.330545	1.48658	0.41299	0.915058
mmu-miR-127-4373147	25.49	0.936555	24.85	0.61149	1.55833	0.42092	0.915058
mmu-miR-374-5p-001319	23.525	0.418415	22.975	0.327261	1.46409	0.42438	0.915058
mmu-miR-376b#-002451	27.3685	0.478447	26.8115	0.227918	1.47121	0.43002	0.915058
mmu-miR-29b-4373288	26.8285	0.958591	25.9915	1.25124	1.78633	0.43555	0.915058
mmu-miR-99b-4373007	25.681	0.734644	25.199	0.816118	1.39668	0.44731	0.923603
mmu-miR-27a-4373287	24.756	0.783689	24.284	0.901427	1.38703	0.44796	0.923603
mmu-miR-331-3p-4373046	22.763	0.520084	22.437	0.72756	1.25353	0.44987	0.923603
mmu-miR-181c-4373115	31.1715	0.692352	30.6485	0.832095	1.43694	0.45432	0.923603
mmu-miR-10b-4395329	19.81	0.623136	19.51	0.760573	1.23114	0.45601	0.923603
mmu-miR-466g-241015_mat	27.9375	0.648975	27.4225	0.56949	1.42899	0.46659	0.933188
mmu-miR-1944-121189_mat	24.09	0.489642	23.53	0.331034	1.47427	0.47437	0.937687
mmu-miR-199a-3p-4395415	23.6415	0.664986	23.2385	0.546278	1.32225	0.47487	0.937687
mmu-miR-152-4395170	22.127	0.684442	21.753	0.904983	1.29594	0.47684	0.937687
mmu-miR-1938-121194_mat	36.0525	3.72444	34.9475	0.184436	2.15099	0.48414	0.94356
mmu-miR-1928-121164_mat	32.2925	1.21301	31.2075	0.4156	2.12138	0.49009	0.948286
mmu-miR-700-001634	28.4815	0.224123	28.1985	0.290221	1.21672	0.49483	0.948286
mmu-miR-450a-5p-4395414	31.575	0.581924	31.265	0.537943	1.23971	0.50117	0.948286
mmu-miR-1839-3p-121203_mat	24.004	0.293243	23.536	0.249391	1.38319	0.50559	0.948286
mmu-miR-690-001677	20.994	0.977891	20.306	0.302215	1.61105	0.51367	0.948286
mmu-miR-503-4395586	34.282	1.51739	33.118	1.21476	2.24078	0.51446	0.948286
mmu-miR-101b-002531	23.322	0.374821	22.898	0.383269	1.34164	0.51566	0.948286
mmu-miR-199b-001131	31.694	0.49696	31.146	0.166236	1.46206	0.52058	0.948286
mmu-miR-324-3p-4395639	26.513	0.471247	26.207	0.718553	1.23628	0.52826	0.948286
mmu-miR-132-4373143	23.6435	0.695262	23.2965	0.765193	1.27191	0.52906	0.948286
mmu-miR-125b#-002508	29.571	0.243679	29.249	0.165473	1.25006	0.53348	0.948286
mmu-miR-106b-4373155	23.5675	0.673375	23.2325	0.845581	1.26138	0.53648	0.948286
mmu-miR-221-4373077	26.2875	1.91477	25.3325	0.974804	1.93858	0.54835	0.951794
mmu-miR-338-3p-4395363	35.057	4.22978	33.543	0.641055	2.85601	0.55867	0.951794
mmu-let-7i-4395332	23.144	0.65531	22.836	0.902024	1.23799	0.56726	0.951794
mmu-miR-434-3p-4395734	25.6765	0.797312	25.2835	0.420737	1.31312	0.5682	0.951794
mmu-miR-203-4373095	22.2375	0.599527	21.9825	0.871405	1.19334	0.57068	0.951794
mmu-miR-362-3p-4395746	28.31	0.56705	27.99	0.79175	1.24833	0.57691	0.951794
mmu-miR-26a-4395166	20.0735	0.63345	19.8265	0.901768	1.18674	0.5799	0.951794
mmu-miR-212-002551	25.8035	0.234713	25.4965	0.261924	1.23713	0.58181	0.951794
mmu-miR-322-4378107	27.8115	0.645245	27.4085	1.03984	1.32225	0.58587	0.951794
mmu-miR-27b-4373068	25.2705	0.650432	24.9295	1.04222	1.26663	0.5889	0.951794
mmu-miR-125b-5p-4373148	21.512	0.673846	21.248	0.899665	1.2008	0.58906	0.951794
mmu-miR-712-002636	25.3595	0.49188	24.9205	0.316474	1.35566	0.59435	0.951794
mmu-miR-200b-4395362	18.2785	0.451309	18.0415	0.69262	1.17854	0.59742	0.953379
mmu-miR-339-5p-4395368	26.8965	1.14311	26.4035	0.904805	1.40737	0.60698	0.958611
mmu-miR-696-001628	26.492	0.405824	26.128	0.24455	1.28699	0.61447	0.959723
mmu-miR-148a-4373130	21.6335	0.695132	21.3465	1.01559	1.2201	0.62803	0.959893
mmu-miR-500-4395736	31.632	1.27843	31.128	1.20863	1.41814	0.62875	0.959893
mmu-miR-193b-4395597	22.072	0.368498	21.888	0.494713	1.13603	0.64285	0.965401
mmu-miR-30b#-002498	31.034	0.695128	30.686	0.28517	1.27279	0.64289	0.965401
mmu-miR-384-5p-4395732	28.96	0.380972	28.74	0.612855	1.16473	0.64441	0.965401
mmu-miR-1943-121174_mat	31.6955	0.946666	31.2645	0.229445	1.34817	0.67672	0.979467
mmu-miR-100-4373160	22.321	0.758989	22.099	0.893624	1.16635	0.69814	0.983712
mmu-miR-365-4373194	23.1875	0.893125	22.9325	0.790589	1.19334	0.70844	0.983712
mmu-miR-1195-002839	29.4725	1.71925	28.9075	0.391451	1.47939	0.70963	0.983712
mmu-miR-1904-121162_mat	34.9095	4.3031	33.7905	0.772851	2.17196	0.71112	0.983712
mmu-let-7g-4395393	21.326	0.533627	21.194	0.636249	1.09581	0.71149	0.983712
mmu-miR-485-3p-001943	28.5395	0.560631	28.2605	0.127103	1.21335	0.71556	0.983712
mmu-miR-1937b-241023_mat	12.441	0.286296	12.319	0.31907	1.08824	0.71835	0.983712
mmu-miR-99a-4373008	22.051	0.778967	21.869	0.870963	1.13446	0.74612	0.983712
mmu-miR-2134-241120_mat	13.7035	0.770591	13.4965	0.551905	1.15429	0.74999	0.983712
mmu-miR-1839-5p-121135_mat	25.7925	0.460162	25.5875	0.352145	1.15269	0.75274	0.983712
mmu-miR-362-5p-002614	30.0235	0.388856	29.8765	0.328685	1.10726	0.7671	0.983712
mmu-miR-140-4373374	21.0505	0.431116	20.9495	0.621476	1.07252	0.77136	0.983712
mmu-miR-495-4381078	29.723	1.40173	29.437	0.536538	1.21926	0.78533	0.983712
mmu-miR-101a-4395364	23.6525	0.550995	23.5075	0.988759	1.10573	0.78623	0.983712
mmu-miR-293-4386754	28.093	0.681243	27.847	1.22149	1.18591	0.78742	0.983712
mmu-miR-543-4395487	35.7645	4.33862	35.0155	0.721566	1.68063	0.78864	0.983712
mmu-miR-125b-3p-4395489	34.035	0.811859	33.545	0.826666	1.40444	0.78917	0.983712
mmu-miR-34b-5p-002617	25.3595	1.20285	25.0205	0.569323	1.26488	0.78939	0.983712
mmu-miR-345-5p-4395658	26.1065	0.604336	25.9735	0.798605	1.09657	0.79055	0.983712
mmu-miR-134-4373299	29.142	0.657387	28.958	0.28759	1.13603	0.79453	0.983712
mmu-miR-17#-002543	29.844	0.70886	29.636	0.799491	1.15509	0.79726	0.983712
mmu-miR-103-4373158	25.468	0.570386	25.352	0.785639	1.08373	0.79847	0.983712
mmu-miR-463-002662	25.746	0.641114	25.554	0.554038	1.14235	0.79896	0.983712
mmu-miR-31#-002495	23.1175	0.347542	22.9625	0.463796	1.11342	0.79936	0.983712
mmu-miR-1306-121155_mat	29.8225	0.526955	29.6575	0.228074	1.12117	0.80712	0.983712
mmu-miR-185-4395382	26.8335	0.673537	26.6865	0.835571	1.10726	0.81292	0.983712
mmu-miR-28-4373067	24.073	0.675986	23.947	0.73882	1.09126	0.81324	0.983712
mmu-miR-410-4378093	28.057	0.685238	27.923	0.639887	1.09733	0.81489	0.983712
mmu-miR-1982.1-121157_mat	32.2335	0.362113	32.0865	0.395851	1.10726	0.8158	0.983712
mmu-miR-21-4373090	20.331	0.794739	20.209	0.922696	1.08824	0.83775	0.983712
mmu-miR-339-3p-4395663	26.4705	0.272407	26.3495	0.577303	1.08749	0.85285	0.983712
mmu-let-7c-1#-002479	28.9535	0.417858	28.8665	0.25899	1.06216	0.86418	0.983712
mmu-miR-130b-4373144	27.281	0.700315	27.159	0.966202	1.08824	0.86465	0.983712
mmu-miR-16#-002489	30.141	0.492242	30.039	0.384801	1.07326	0.86873	0.983712
mmu-miR-186-4395396	22.105	0.166966	22.035	0.497774	1.04972	0.87399	0.983712
mmu-miR-682-4381081	29.002	0.630801	28.918	0.551986	1.05995	0.88683	0.989104
mmu-miR-106a-4395589	19.4645	0.507394	19.4155	0.772372	1.03455	0.89903	0.990593
mmu-miR-15a#-002488	27.751	0.579057	27.669	0.344707	1.05848	0.9003	0.990593
mmu-miR-186#-002574	28.1305	0.225125	28.0695	0.322519	1.04319	0.90726	0.991705
mmu-miR-323-3p-4395338	32.608	3.77801	32.452	0.757317	1.11419	0.92716	0.991975
mmu-miR-532-5p-4380928	22.6065	0.590686	22.5735	0.598921	1.02314	0.93446	0.991975
mmu-miR-335-5p-4373045	27.711	0.931589	27.649	0.670383	1.04391	0.93681	0.991975
mmu-miR-31-4373331	19.581	0.644772	19.539	0.928554	1.02954	0.93912	0.991975
mmu-miR-706-001641	22.24	0.293845	22.18	0.277611	1.04247	0.94019	0.991975
mmu-miR-541-002562	31.07	0.638378	31.03	0.167036	1.02811	0.94207	0.991975
mmu-miR-344-4373340	31.223	1.09027	31.157	0.927714	1.04681	0.9427	0.991975
mmu-miR-10b#-002572	30.6525	1.0529	30.5875	0.469245	1.04608	0.94946	0.991975
mmu-miR-9-4373285	25.556	0.591699	25.524	0.985494	1.02243	0.95696	0.99448
mmu-miR-503#-002536	29.8415	0.531935	29.8185	0.242437	1.01607	0.96329	0.99448
mmu-miR-34c-4373036	22.145	0.662879	22.115	1.08887	1.02101	0.9652	0.99448
mmu-let-7g#-002492	28.5345	0.604344	28.5055	0.336052	1.0203	0.96534	0.99448
mmu-miR-301a-4373064	24.144	0.579172	24.136	0.88253	1.00556	0.98687	0.999641
mmu-miR-539-4378103	27.2035	0.662572	27.1965	0.443822	1.00486	0.99143	0.999641
Down-regulated in HFD sperm
mmu-miR-669n-197143_mat	27.3385	0.43	29.5415	0.37	-4.60436	0.00463	0.845677
mmu-miR-669C-002646	28.8695	0.47	30.7905	0.28	-3.78685	0.00818	0.845677
mmu-miR-669l-121149_mat	29.9605	0.51	32.1395	0.44	-4.5284	0.00984	0.845677
mmu-miR-150-4373127	16.806	0.33	18.274	0.21	-2.76638	0.01114	0.845677
mmu-miR-467H-002809	31.2495	0.65	34.6505	1.07	-10.5634	0.01505	0.845677
mmu-miR-1961-197391_mat	32.166	0.51	34.974	0.93	-7.00313	0.01806	0.845677
mmu-miR-184-4373113	19.7835	0.26	20.9965	0.32	-2.31819	0.03109	0.91028
mmu-miR-466a-3p-002586	27.0525	0.44	28.3675	0.21	-2.48802	0.03326	0.91028
mmu-miR-672-4395438	22.9275	0.22	23.8725	0.13	-1.92519	0.03624	0.91028
mmu-miR-412-002575	32.94	0.31	34.3	1.14	-2.56685	0.03887	0.91028
mmu-miR-669D-002808	28.822	0.61	30.598	0.49	-3.42475	0.04047	0.91028
mmu-miR-139-3p-4395676	31.5855	0.99	35.0145	1.34	-10.7704	0.04498	0.91028
mmu-miR-1969-121131_mat	29.4045	0.21	30.6555	0.2	-2.38006	0.05116	0.91028
mmu-miR-879#-002473	32.432	0.58	35.608	0.54	-9.03798	0.05346	0.91028
mmu-miR-92a-4373013	18.7735	0.37	19.5265	0.47	-1.68529	0.05389	0.91028
mmu-miR-466b-3-3p-002500	26.722	0.34	27.898	0.21	-2.25949	0.05988	0.91028
mmu-miR-465a-3p-4395574	22.747	0.599387	23.753	0.891388	-2.00834	0.06202	0.91028
mmu-miR-669o-121176_mat	30.787	1.41923	32.833	0.638135	-4.12959	0.06782	0.91028
mmu-miR-292-3p-4395723	24.766	0.487467	25.714	0.819932	-1.9292	0.07081	0.91028
mmu-miR-375-4373027	20.6335	0.646253	21.5065	0.82202	-1.83147	0.07156	0.91028
mmu-miR-465b-5p-4395615	19.495	0.452712	20.385	0.935719	-1.85318	0.0719	0.91028
mmu-miR-297a#-002454	25.601	0.327544	26.559	0.408556	-1.94261	0.07795	0.91028
mmu-miR-147-4395373	31.2815	0.870581	32.7785	0.844572	-2.82255	0.08614	0.91028
mmu-miR-34b-3p-4395748	15.848	0.449242	16.772	0.862637	-1.89737	0.08653	0.91028
mmu-miR-369-5p-4373195	31.358	0.759464	32.382	0.56995	-2.03355	0.09157	0.91028
mmu-miR-598-4395606	32.74	0.621119	36.28	4.56502	-11.6318	0.09367	0.91028
mmu-let-7b-4373168	21.6895	0.688533	22.4905	0.628565	-1.74231	0.09688	0.91028
mmu-miR-742-4395573	30.365	0.705777	31.755	1.09862	-2.62079	0.10195	0.91028
mmu-miR-1896-121128_mat	28.6695	0.281814	29.6905	0.220153	-2.02933	0.10388	0.91028
mmu-miR-470-4395718	27.1185	0.599347	28.0815	0.69018	-1.94936	0.10729	0.91028
mmu-let-7e-4395517	19.942	0.678472	20.678	0.792599	-1.66555	0.10977	0.91028
mmu-miR-202-3p-4373311	28.104	0.967941	29.696	0.905982	-3.01467	0.12007	0.91028
mmu-miR-129-3p-4373297	30.6815	0.29122	32.0985	0.99121	-2.6703	0.12237	0.91028
mmu-miR-292-3p-001054	26.0135	0.377152	26.6665	0.546522	-1.57243	0.12955	0.91028
mmu-miR-467b-4381084	23.009	0.440583	23.631	0.813428	-1.53901	0.13443	0.91028
mmu-miR-1894-5p-121144_mat	32.501	0.677872	35.339	0.657238	-7.15028	0.14515	0.91028
mmu-miR-29b#-002497	26.7085	0.338148	27.4715	0.18571	-1.69702	0.14909	0.91028
mmu-miR-2138-241080_mat	22.702	1.00531	24.498	0.205014	-3.47256	0.15315	0.91028
mmu-miR-294-4373326	28.1905	0.50349	29.8495	1.56881	-3.15798	0.15436	0.91028
mmu-miR-687-4386750	28.8	0.44244	32.1	2.67009	-9.84916	0.15509	0.91028
mmu-miR-743b-3p-4395601	24.355	0.58042	25.245	0.95399	-1.85318	0.15685	0.91028
mmu-miR-880-002665	30.486	0.669503	31.554	0.426132	-2.09652	0.16789	0.91028
mmu-miR-342-3p-4395371	19.9495	0.476822	20.5505	0.46354	-1.51677	0.17494	0.91028
mmu-miR-465a-5p-4373363	25.4315	0.651932	26.3485	1.0222	-1.88818	0.17637	0.91028
mmu-miR-191-4395410	15.3095	0.283861	15.8905	0.671973	-1.49589	0.17708	0.91028
mmu-miR-465C-5P-002654	23.242	0.562782	24.258	0.471561	-2.0223	0.1778	0.91028
mmu-miR-1951-121165_mat	27.482	0.800056	29.418	0.931725	-3.82643	0.1839	0.91028
mmu-miR-669m-121190_mat	26.4475	0.391385	27.0325	0.555458	-1.50004	0.18841	0.91028
mmu-miR-1930-121201_mat	25.9465	0.23115	26.6935	0.349583	-1.6783	0.18923	0.91028
mmu-miR-130b#-002460	25.9955	0.38693	26.6845	0.398533	-1.61217	0.192	0.91028
mmu-miR-467e-4395698	27.0775	0.633805	27.9425	0.940748	-1.82134	0.20943	0.91028
mmu-miR-291a-3p-4395722	28.4325	0.250859	28.9475	0.567696	-1.42899	0.21181	0.91028
mmu-miR-223-4395406	19.1305	0.404693	19.8495	0.168771	-1.64604	0.21405	0.91028
mmu-miR-883a-5p-4395741	30.268	0.851773	31.492	1.15584	-2.33593	0.21758	0.91028
mmu-miR-345-3p-4395659	31.5622	0.401329	33.6978	5.05535	-4.39434	0.2194	0.91028
mmu-miR-685-4386748	25.3433	0.373957	28.3567	6.61916	-8.07502	0.22509	0.91028
mmu-let-7c-4373167	22.5573	0.72769	25.8627	7.37098	-9.88572	0.23425	0.91028
mmu-miR-18a#-002490	28.108	0.339468	28.792	0.178999	-1.60659	0.23598	0.91028
mmu-miR-871-4395465	25.5785	0.70532	26.3415	0.916069	-1.69702	0.24099	0.91028
mmu-miR-139-5p-4395400	20.961	0.601959	21.539	0.679	-1.49278	0.24116	0.91028
mmu-miR-463#-002582	25.8895	0.445759	26.5905	0.426771	-1.62563	0.24345	0.91028
mmu-miR-215-4373316	30.736	0.324283	31.484	0.907297	-1.67946	0.25539	0.91028
mmu-miR-1188-002866	30.0485	0.521683	30.6515	0.293385	-1.51887	0.27763	0.91028
mmu-miR-7b-4395685	28.57	0.502938	29.13	0.748972	-1.47427	0.28036	0.91028
mmu-miR-741-4395587	24.2225	0.678533	24.8975	0.992166	-1.5966	0.28589	0.91028
mmu-miR-182-4395729	23.6773	0.619034	25.6427	7.37955	-3.90539	0.28602	0.91028
mmu-miR-138#-002554	30.8565	0.293648	31.8835	0.570101	-2.03778	0.28627	0.91028
mmu-miR-15b-4373122	21.076	0.639525	21.584	0.871443	-1.42208	0.28976	0.91028
mmu-miR-669a-4381091	25.856	0.559675	26.324	0.668409	-1.38319	0.29455	0.91028
mmu-miR-320-4395388	22.6925	0.468726	23.1675	0.599626	-1.38992	0.29491	0.91028
mmu-miR-34c#-002584	17.5205	0.155208	18.0595	0.420818	-1.45297	0.29702	0.91028
mmu-miR-155-4395701	21.0755	0.354681	21.6045	0.388866	-1.44293	0.29751	0.91028
mmu-miR-470#-002589	24.837	0.566983	25.603	0.522255	-1.70055	0.3106	0.91028
mmu-miR-142-5p-4395359	27.4255	0.579911	28.1145	0.88951	-1.61217	0.32654	0.91028
mmu-miR-676-4386776	24.4125	0.582794	25.0075	0.455843	-1.51047	0.33098	0.91028
mmu-miR-128a-4395327	25.985	0.634994	26.575	0.918874	-1.50525	0.33217	0.91028
mmu-miR-423-5p-4395451	29.879	1.0137	30.661	0.44066	-1.71951	0.33632	0.91028
mmu-miR-1937c-241011_mat	13.08	0.281223	13.5	0.334724	-1.33793	0.33921	0.91028
mmu-miR-1941-3p-121130_mat	30.947	0.940091	31.633	0.376461	-1.60882	0.34289	0.91028
mmu-miR-467c-4395647	26.2615	0.698867	26.8585	0.763056	-1.51257	0.34684	0.91028
mmu-miR-25-4373071	22.489	0.699585	23.031	0.958555	-1.45599	0.35012	0.91028
mmu-miR-721-001657	18.9565	0.40894	19.8835	0.514913	-1.90132	0.35104	0.91028
mmu-miR-124-4373295	29.95	0.789849	31.87	1.62656	-3.78423	0.35684	0.91028
mmu-miR-1191-002892	28.2315	0.230766	28.7285	0.325497	-1.41128	0.37004	0.915058
mmu-miR-743a-4395599	22.4575	0.575839	22.8825	0.906415	-1.34257	0.37318	0.915058
mmu-miR-486-4378096	21.673	0.726159	22.307	0.537708	-1.55186	0.37424	0.915058
mmu-miR-673-001954	27.121	0.368692	28.039	0.531519	-1.88949	0.37577	0.915058
mmu-miR-326-001061	20.9805	0.91521	22.0595	0.599501	-2.11257	0.37673	0.915058
mmu-miR-133a-4395357	23.4727	0.514176	27.1273	7.2743	-12.5931	0.3793	0.915058
mmu-miR-2135-241140_mat	23.263	0.591937	23.957	0.267742	-1.61776	0.37972	0.915058
mmu-miR-1905-121196_mat	31.44	0.724576	35.14	4.9903	-12.996	0.38278	0.915058
mmu-miR-130a-4373145	25.591	0.706116	29.909	6.72613	-19.9456	0.38743	0.915058
mmu-miR-742#-002458	22.4375	0.376559	23.0025	0.462446	-1.47939	0.40189	0.915058
mmu-miR-146a-4373132	18.0175	0.446129	18.3425	0.436401	-1.25266	0.40811	0.915058
mmu-miR-467a-001826	25.1875	0.467834	25.8925	0.346594	-1.63014	0.41399	0.915058
mmu-miR-295-4373327	25.5465	0.427572	25.9535	0.899968	-1.32593	0.41701	0.915058
mmu-miR-1935-121192_mat	32.6585	1.61898	34.1015	0.691537	-2.71886	0.42222	0.915058
mmu-miR-720-001629	16.52	0.332659	16.98	0.1763	-1.37554	0.43008	0.915058
mmu-let-7d-4395394	22.1675	0.785028	22.5925	0.743834	-1.34257	0.43158	0.915058
mmu-miR-1274a-121150_mat	17.104	0.492545	17.636	0.272894	-1.44593	0.43246	0.915058
mmu-miR-296-5p-4373066	24.0375	0.806032	24.5425	0.833831	-1.41912	0.43414	0.915058
mmu-miR-471-002605	29.1215	0.733373	29.6985	0.540303	-1.49174	0.44801	0.923603
mmu-miR-1198-002780	26.705	0.360707	27.115	0.197455	-1.32869	0.4533	0.923603
mmu-miR-674-4395193	29.623	1.03045	30.297	0.947689	-1.59549	0.46421	0.932488
mmu-miR-146b-4373178	20.318	0.321596	20.662	0.396649	-1.26927	0.48391	0.94356
mmu-miR-1939-121180_mat	27.3745	0.383147	27.7455	0.269088	-1.29325	0.49462	0.948286
mmu-miR-20a-4373286	18.6255	0.632589	19.0145	1.02392	-1.30949	0.50011	0.948286
mmu-miR-93-4373302	20.4615	0.647146	20.8185	1.03885	-1.28076	0.50379	0.948286
mmu-miR-1898-121195_mat	30.094	0.892241	30.806	0.384009	-1.63807	0.50537	0.948286
mmu-miR-16-4373121	16.9645	0.339523	17.3155	0.865968	-1.27544	0.51282	0.948286
mmu-miR-487b-001306	30.5865	0.251599	30.8735	0.383121	-1.2201	0.51605	0.948286
mmu-miR-340-3p-4395370	24.576	0.661409	24.944	0.908087	-1.29056	0.52612	0.948286
mmu-miR-501-3p-4381069	30.1385	1.66019	30.8415	0.663441	-1.62789	0.52881	0.948286
mmu-miR-18a-4395533	22.9685	0.594128	23.3115	0.968909	-1.26839	0.53291	0.948286
mmu-miR-425-4380926	21.6915	0.654639	22.0285	0.974926	-1.26313	0.5345	0.948286
mmu-miR-878-5p-4395670	24.9855	0.531999	25.3145	0.919441	-1.25614	0.53833	0.948286
mmu-miR-194-4373106	24.9675	0.554592	25.2525	0.838028	-1.21841	0.54713	0.951794
mmu-miR-137-4373301	30.425	1.08542	33.375	5.77168	-7.72749	0.55615	0.951794
mmu-miR-28#-002545	25.857	0.299833	26.183	0.239421	-1.25353	0.56687	0.951794
mmu-miR-191#-002576	30.0735	0.301356	30.4065	0.186313	-1.25963	0.57187	0.951794
mmu-let-7a-4373169	23.9565	1.3012	24.5435	1.11104	-1.50212	0.57967	0.951794
mmu-miR-455-4395585	30.3075	1.06667	30.8325	0.805883	-1.43893	0.58014	0.951794
mmu-let-7a#-002478	27.416	0.691509	27.764	0.321498	-1.27279	0.58373	0.951794
mmu-miR-883B-5P-002669	26.1005	0.416216	26.3995	0.311493	-1.23029	0.59172	0.951794
mmu-miR-23b-4373073	26.2025	0.683422	26.5375	0.903888	-1.26138	0.60502	0.958611
mmu-miR-301b-4395730	23.1075	0.486654	23.3525	0.883897	-1.18509	0.60603	0.958611
mmu-miR-451-4373360	23.294	0.614502	23.566	0.692539	-1.20748	0.61983	0.959723
mmu-miR-743b-5p-4395600	28.383	0.673388	28.797	1.11483	-1.33237	0.62067	0.959723
mmu-miR-883a-3p-4395591	21.5725	0.466916	21.7875	0.895606	-1.1607	0.62074	0.959723
mmu-miR-694-001681	19.515	0.823137	20.005	0.534685	-1.40444	0.62516	0.959893
mmu-miR-1894-3p-241002_mat	27.9505	0.3876	28.2095	0.332299	-1.19665	0.63567	0.965401
mmu-miR-197-4373102	29.639	0.519133	29.841	0.633394	-1.15029	0.64597	0.965401
mmu-miR-484-4381032	19.407	0.260703	19.613	0.34191	-1.15349	0.64711	0.965401
mmu-miR-1971-121161_mat	26.309	0.481764	26.611	0.183125	-1.23285	0.6528	0.967624
mmu-miR-881-4395739	24.615	0.46027	24.905	1.08172	-1.22264	0.65287	0.967624
mmu-miR-2146-241082_mat	18.676	0.393261	18.984	0.326194	-1.23799	0.65737	0.968091
mmu-miR-1897-5p-121199_mat	28.9245	0.396431	29.2155	0.249432	-1.22349	0.66465	0.975674
mmu-miR-361-4373035	27.5485	0.875244	27.8715	0.883285	-1.25093	0.68156	0.979467
mmu-miR-671-3p-4395433	26.8875	0.534596	27.0925	0.510047	-1.15269	0.6821	0.979467
mmu-miR-409-3p-4395443	25.7315	0.512186	25.9485	0.408277	-1.16231	0.68221	0.979467
mmu-let-7f-4373164	25.619	1.00522	25.981	1.04437	-1.28521	0.68523	0.980735
mmu-miR-449b-001667	26.701	0.377523	26.919	0.367802	-1.16312	0.68804	0.981689
mmu-miR-2182-241119_mat	23.0155	0.983074	23.4445	0.527411	-1.3463	0.69573	0.983712
mmu-miR-370-4395386	34.485	1.76753	35.815	1.1068	-2.51403	0.69894	0.983712
mmu-miR-342-5p-4395657	30.102	1.085	30.438	0.826376	-1.26225	0.70925	0.983712
mmu-miR-1932-121172_mat	31.6785	0.384993	31.9015	0.49313	-1.16716	0.71535	0.983712
mmu-miR-532-3p-4395466	24.518	0.529187	24.682	0.564565	-1.12039	0.71603	0.983712
mmu-miR-878-3p-002541	24.5775	0.540564	24.8225	0.516452	-1.18509	0.72191	0.983712
mmu-miR-467F-002886	22.614	0.489452	22.886	0.248518	-1.20748	0.72817	0.983712
mmu-miR-574-3p-4395460	21.5865	0.463637	21.8135	0.228455	-1.1704	0.73516	0.983712
mmu-miR-125a-3p-4395310	30.027	0.610923	30.253	0.62501	-1.16959	0.73619	0.983712
mmu-miR-192-4373108	23.798	0.382218	23.922	0.755977	-1.08975	0.74964	0.983712
mmu-miR-467b-001684	25.304	0.501785	25.516	0.191122	-1.15829	0.75391	0.983712
mmu-miR-20b-4373263	22.051	0.69266	22.209	0.899519	-1.11574	0.75749	0.983712
mmu-miR-429-4373355	18.6705	0.54818	18.8095	0.914655	-1.10114	0.75823	0.983712
mmu-miR-466J-002817	28.807	0.885316	29.093	0.394629	-1.21926	0.75927	0.983712
mmu-miR-148b-4373129	26.6945	0.612646	26.8855	0.917081	-1.14155	0.76439	0.983712
mmu-miR-183-4395380	25.667	0.566623	25.833	0.812533	-1.12194	0.77419	0.983712
mmu-miR-142-3p-4373136	22.19	0.916924	22.43	0.907191	-1.18099	0.78184	0.983712
mmu-miR-19b-4373098	16.0355	0.709787	16.1645	0.92079	-1.09354	0.80484	0.983712
mmu-miR-21#-002493	28.2835	0.468145	28.4165	0.323935	-1.09657	0.81758	0.983712
mmu-miR-449a-4373207	19.8895	0.131397	20.0105	0.830621	-1.08749	0.81851	0.983712
mmu-miR-331-5p-4395344	30.047	0.45152	30.173	0.660898	-1.09126	0.8284	0.983712
mmu-miR-883b-3p-4395695	24.435	0.505665	24.545	1.00594	-1.07923	0.82893	0.983712
mmu-miR-680-4381079	25.733	0.39128	25.867	0.476145	-1.09733	0.82993	0.983712
mmu-miR-187-4373307	25.291	0.485203	25.409	0.893372	-1.08523	0.83694	0.983712
mmu-miR-2183-241095_mat	27.586	0.431615	27.714	0.1494	-1.09278	0.84302	0.983712
mmu-miR-872-4395375	23.524	0.482972	23.616	0.934059	-1.06585	0.84962	0.983712
mmu-miR-872#-002542	23.7135	0.160447	23.8065	0.267848	-1.06659	0.85515	0.983712
mmu-miR-30b-4373290	17.2815	0.721389	17.3785	0.802633	-1.06955	0.86143	0.983712
mmu-miR-7a-4378130	28.4105	0.864296	28.5495	0.948053	-1.10114	0.86732	0.983712
mmu-miR-1186-002825	30.947	0.35868	31.073	0.238731	-1.09126	0.86878	0.983712
mmu-miR-34b-001065	27.9945	1.02996	28.1655	0.611905	-1.12584	0.86932	0.983712
mmu-miR-204-4373094	23.7615	0.653404	23.8385	0.554649	-1.05482	0.87407	0.983712
mmu-miR-877#-002548	25.3735	0.140376	25.4665	0.166188	-1.06659	0.87417	0.983712
mmu-miR-19a-4373099	20.4955	0.628646	20.5845	1.12945	-1.06363	0.87963	0.985014
mmu-miR-138-4395395	24.944	0.375507	25.016	0.856032	-1.05117	0.8876	0.989104
mmu-miR-466k-240990_mat	28.7455	0.705443	28.8545	0.287944	-1.07848	0.89296	0.990593
mmu-miR-676#-001958	28.734	0.380911	28.806	0.128546	-1.05117	0.90156	0.990593
mmu-miR-15a-4373123	25.01	0.706598	25.11	1.21315	-1.07177	0.90534	0.991705
mmu-miR-350-4395660	27.0785	0.649228	27.1615	0.987797	-1.05922	0.91237	0.991975
mmu-miR-667-4386769	28.485	0.431076	28.535	0.393847	-1.03526	0.91546	0.991975
mmu-miR-17-4395419	19.3	0.492458	19.34	0.796266	-1.02811	0.9212	0.991975
mmu-miR-340-5p-4395369	23.067	0.491073	23.113	0.899395	-1.0324	0.92188	0.991975
mmu-miR-328-4373049	21.8755	0.763575	21.9245	0.427266	-1.03455	0.92833	0.991975
mmu-miR-151-3p-4373304	26.263	0.362625	26.297	0.489678	-1.02385	0.93548	0.991975
mmu-miR-200c-4395411	16.405	0.346068	16.435	0.632666	-1.02101	0.93628	0.991975
mmu-miR-383-4381093	32.2005	0.491633	32.2595	0.784957	-1.04174	0.94474	0.991975
mmu-miR-467a-4395717	24.2245	0.532366	24.2555	0.961048	-1.02172	0.94957	0.991975
mmu-miR-20a#-002491	26.7755	0.566516	26.8045	0.351112	-1.0203	0.96308	0.99448
mmu-miR-511-4395679	28.6915	0.970527	28.7285	0.484894	-1.02598	0.96625	0.99448
mmu-miR-805-002045	19.839	0.328854	19.861	0.239474	-1.01537	0.97166	0.997803
mmu-miR-224-4395683	25.6205	0.89147	25.6395	0.694593	-1.01326	0.98122	0.999641
mmu-miR-195-4373105	21.315	0.621687	21.325	0.907997	-1.00696	0.98321	0.999641
mmu-miR-335-3p-4395296	28.3135	0.789703	28.3265	0.661688	-1.00905	0.98484	0.999641
mmu-miR-10a-4373153	20.216	0.690227	20.224	0.936501	-1.00556	0.98826	0.999641
mmu-miR-218-1#-002552	32.2555	0.581259	32.2645	0.277318	-1.00626	0.99059	0.999641
mmu-miR-96-4373372	27.505	0.699785	27.515	1.14575	-1.00696	0.99065	0.999641
mmu-miR-467d-4395648	28.918	0.592972	28.922	1.01477	-1.00278	0.99574	0.999641
mmu-miR-193#-002577	25.609	0.544157	25.611	0.302082	-1.00139	0.9981	0.999641
mmu-miR-547-4395694	28.56	0.626737	28.56	0.819199	-1	0.99964	0.999641
