# Supplementary material for: Sperm microRNA Content Is Altered in a Mouse Model of Male Obesity, but the Same Suite of microRNAs Are Not Altered in Offspring’s Sperm
Source: PLoS One. 2016 Nov 4;11(11):e0166076. doi: 10.1371/journal.pone.0166076 (PMC5096664; doi:10.1371/journal.pone.0166076)
Supplement: S3 Table — (XLSX) [file pone.0166076.s003.xlsx]

## Sheet: Supplementary Table S2
Supplementary Table S3. Mean Ct ± SEM for 53 mouse sperm microRNAs that were only detected in either in CD or HFD fed father's sperm. (using a detection limit cut-off of Ct=35.0 on raw Ct data; n=4 Founder males per CD/HFD; each sample on an individual Taqman Rodent microRNA array card)
Array card Assay ID	CD Mean Ct	CD SEM	HFD Mean Ct	HFD SEM
Sperm microRNAs detected in CD but not HFD fed fathers
mmu-miR-1903-121153_mat	33.4202	0.408932	36.2539	1.69704
mmu-miR-295#-002596	34.0361	0.82253	36.6934	0.834566
mmu-miR-92a#-002496	34.2497	0.985645	39.8067	1.06134
mmu-miR-881#-002475	34.4176	1.46546	42.3469	1.62015
mmu-miR-802-4395566	34.4548	0.758947	35.8184	1.23346
mmu-miR-23a-4373074	34.6747	1.25903	38.3963	1.84653
mmu-let-7e#-002407	34.7262	0.448845	36.7491	1.35483
mmu-miR-873-4395467	34.7811	1.46446	36.7336	1.95079
mmu-miR-145#-002514	34.9146	0.747153	41.9067	7.07274
mmu-miR-290-3p-4395721	34.935	1.212	ND
mmu-miR-468-4373366	34.9535	0.858197	36.8693	1.0992
mmu-miR-654-3p-4395350	34.9705	0.844999	40.1037	1.64865
mmu-miR-464-4373362	34.986	1.75563	ND
Sperm microRNAs detected in HFD but not CD fed fathers
mmu-miR-875-5p-002203	44.9318	5.0682	29.8723	1.6026
mmu-miR-503-4395586	35.4947	1.51739	31.3893	1.21476
mmu-miR-323-3p-4395338	35.1782	3.77801	31.4139	0.757317
mmu-miR-376b-4395582	38.2481	3.34432	31.5262	0.787146
mmu-miR-433-4373205	35.5321	1.8545	32.2855	1.20354
mmu-miR-200c#-002286	37.7309	2.82867	32.3348	0.510539
mmu-miR-1960-121148_mat	45.7369	4.26313	32.4073	0.79878
mmu-miR-490-4373215	40.8532	2.18028	32.464	2.46333
mmu-miR-450B-3P-002632	36.1152	2.20915	32.4824	0.492105
mmu-miR-1938-121194_mat	35.5344	1.2595	32.6626	0.184436
mmu-miR-196a#-002477	42.5907	4.56111	32.8627	0.102665
mmu-miR-542-5p-4395693	36.8137	1.38193	32.8682	0.938502
mmu-miR-544-4395680	39.8995	4.01687	33.0911	0.949806
mmu-miR-411#-002238	37.3003	2.90795	33.215	0.905212
mmu-miR-329-4373336	41.6144	4.84265	33.4468	1.19157
mmu-miR-1193-002794	36.4449	1.90746	33.571	0.92401
mmu-miR-684-4381083	36.3198	2.73004	33.6332	1.35181
mmu-miR-692-001679	35.4499	1.42714	33.6755	0.703471
mmu-miR-1959-121132_mat	37.6256	2.78329	33.9524	0.63219
mmu-miR-542-3p-4378101	39.0505	2.88429	33.9707	1.01599
mmu-miR-1947-121156_mat	39.2837	0.924318	33.9779	0.436314
mmu-miR-19a#-002544	40.0759	0.686489	34.0146	0.0354805
mmu-miR-363-4378090	36.9445	1.81726	34.0192	0.858123
mmu-miR-496-4386771	37.6068	3.06643	34.0318	1.6538
mmu-miR-376a#-002482	36.1563	1.54655	34.2949	1.2902
mmu-miR-369-3p-4373032	41.1487	5.14408	34.3301	1.05105
mmu-miR-219-4373080	38.506	1.80435	34.6004	0.697161
mmu-miR-291-3p-001135	37.7354	2.45564	34.6841	1.64128
mmu-miR-199a-5p-4373272	40.1261	2.81892	34.7545	0.735136
mmu-miR-338-000548	36.185	0.905584	34.7835	1.32639
mmu-miR-509-3p-4395651	41.0222	4.66472	34.8145	0.849649
mmu-miR-384-3p-4395733	ND		34.8197	1.25026
mmu-miR-615-3p-4386777	43.8918	2.17536	34.8572	1.67481
mmu-miR-218-2#-002294	37.5477	1.08263	34.9201	0.80856
mmu-miR-673-3p-002449	36.1691	0.763515	34.9293	0.922729
mmu-miR-298-4395728	39.8218	3.00006	34.9611	1.05621
mmu-miR-1942-121136_mat	44.0618	0.803942	34.9734	1.55028
mmu-miR-153-4373305	ND		34.9775	2.10795
mmu-miR-712#-001961	44.1716	2.53465	34.9778	1.78409
mmu-miR-146b#-002453	39.1109	1.23397	34.9801	0.446911
