# Supplementary material for: Sperm microRNA Content Is Altered in a Mouse Model of Male Obesity, but the Same Suite of microRNAs Are Not Altered in Offspring’s Sperm
Source: PLoS One. 2016 Nov 4;11(11):e0166076. doi: 10.1371/journal.pone.0166076 (PMC5096664; doi:10.1371/journal.pone.0166076)
Supplement: S4 Table — (XLSX) [file pone.0166076.s004.xlsx]

## Sheet: Supplementary Table S3
Supplementary Table S4. The 311 experimentally validated mRNA targets (by IPA) of the 13 sperm microRNAs with differential abundance due to a father's HFD and the microRNAs that target them.
Symbol	Entrez Gene Name	Location	Type(s)	microRNA(s) that targets mRNA
AARSD1	alanyl-tRNA synthetase domain containing 1	Nucleus	enzyme	mmu-miR-1961
ABRACL	ABRA C-terminal like	Other	other	mmu-miR-145a-5p
ACBD3	acyl-CoA binding domain containing 3	Cytoplasm	other	mmu-miR-145a-5p
ACP1	acid phosphatase 1, soluble	Cytoplasm	phosphatase	mmu-miR-1961
ACVR1	activin A receptor, type I	Plasma Membrane	kinase	mmu-miR-30a-5p
ADGRG1	adhesion G protein-coupled receptor G1	Plasma Membrane	G-protein coupled receptor	mmu-miR-1961
ADPGK	ADP-dependent glucokinase	Plasma Membrane	kinase	mmu-miR-30a-5p
AGO4	argonaute RISC catalytic component 4	Cytoplasm	translation regulator	mmu-miR-1961
AHNAK	AHNAK nucleoprotein	Nucleus	other	mmu-miR-145a-5p
AKAP8	A kinase (PRKA) anchor protein 8	Nucleus	other	mmu-miR-1961
AKT2	v-akt murine thymoma viral oncogene homolog 2	Cytoplasm	kinase	mmu-miR-184-3p
ALOX5AP	arachidonate 5-lipoxygenase-activating protein	Plasma Membrane	other	mmu-miR-135b-5p
ANAPC1	anaphase promoting complex subunit 1	Nucleus	other	mmu-miR-1961
ANPEP	alanyl (membrane) aminopeptidase	Plasma Membrane	peptidase	mmu-miR-30a-5p
AP2A1	adaptor-related protein complex 2, alpha 1 subunit	Cytoplasm	transporter	mmu-miR-30a-5p
APC	adenomatous polyposis coli	Nucleus	enzyme	mmu-miR-135b-5p
ATAD3B	ATPase family, AAA domain containing 3B	Nucleus	other	mmu-miR-1961
ATP2A2	ATPase, Ca++ transporting, cardiac muscle, slow twitch 2	Cytoplasm	transporter	mmu-miR-30a-5p
ATP6V0A1	ATPase, H+ transporting, lysosomal V0 subunit a1	Cytoplasm	transporter	mmu-miR-1961
ATP6V1F	ATPase, H+ transporting, lysosomal 14kDa, V1 subunit F	Cytoplasm	enzyme	mmu-miR-1961
ATRX	alpha thalassemia/mental retardation syndrome X-linked	Nucleus	transcription regulator	mmu-miR-30a-5p
AURKB	aurora kinase B	Nucleus	kinase	mmu-miR-1961
BCL2	B-cell CLL/lymphoma 2	Cytoplasm	transporter	mmu-miR-143-3p
BCL6	B-cell CLL/lymphoma 6	Nucleus	transcription regulator	mmu-miR-30a-5p
BCL2L1	BCL2-like 1	Cytoplasm	other	mmu-miR-1961
BCL2L2	BCL2-like 2	Cytoplasm	other	mmu-miR-133b-3p
BCL7A	B-cell CLL/lymphoma 7A	Nucleus	other	mmu-miR-1961
BECN1	beclin 1, autophagy related	Cytoplasm	other	mmu-miR-30a-5p
BMP2K	BMP2 inducible kinase	Nucleus	kinase	mmu-miR-1961
BSG	basigin (Ok blood group)	Plasma Membrane	transporter	mmu-miR-1961
C11orf58	chromosome 11 open reading frame 58	Other	other	mmu-miR-145a-5p
C1orf56	chromosome 1 open reading frame 56	Other	other	mmu-miR-30a-5p
CALCOCO2	calcium binding and coiled-coil domain 2	Nucleus	other	mmu-miR-1961
CAPG	capping protein (actin filament), gelsolin-like	Nucleus	other	mmu-miR-1961
CARHSP1	calcium regulated heat stable protein 1, 24kDa	Cytoplasm	other	mmu-miR-1961
CASP3	caspase 3, apoptosis-related cysteine peptidase	Cytoplasm	peptidase	mmu-miR-1961
CASP9	caspase 9, apoptosis-related cysteine peptidase	Cytoplasm	peptidase	mmu-miR-133b-3p
CBFB	core-binding factor, beta subunit	Nucleus	transcription regulator	mmu-miR-30a-5p/145a-5p
CCDC25	coiled-coil domain containing 25	Cytoplasm	other	mmu-miR-145a-5p
CCNA2	cyclin A2	Nucleus	other	mmu-miR-145a-5p
CCND1	cyclin D1	Nucleus	transcription regulator	mmu-miR-1961
Cdc42	cell division cycle 42	Plasma Membrane	enzyme	mmu-miR-133b-3p
CDC25A	cell division cycle 25A	Nucleus	phosphatase	mmu-miR-1961
CDCP1	CUB domain containing protein 1	Plasma Membrane	other	mmu-miR-30a-5p
CDIPT	CDP-diacylglycerol--inositol 3-phosphatidyltransferase	Cytoplasm	enzyme	mmu-miR-1961
CDK4	cyclin-dependent kinase 4	Nucleus	kinase	mmu-miR-145a-5p
CDK6	cyclin-dependent kinase 6	Nucleus	kinase	mmu-miR-1961
CDK13	cyclin-dependent kinase 13	Nucleus	kinase	mmu-miR-133b-3p
CDKAL1	CDK5 regulatory subunit associated protein 1-like 1	Cytoplasm	other	mmu-miR-1961
CEP72	centrosomal protein 72kDa	Cytoplasm	other	mmu-miR-30a-5p
CES1	carboxylesterase 1	Cytoplasm	enzyme	mmu-miR-145a-5p
CHD1	chromodomain helicase DNA binding protein 1	Nucleus	enzyme	mmu-miR-30a-5p
CHMP2A	charged multivesicular body protein 2A	Cytoplasm	other	mmu-miR-1961
CLINT1	clathrin interactor 1	Cytoplasm	other	mmu-miR-145a-5p
COIL	coilin	Nucleus	enzyme	mmu-miR-1961
COL1A2	collagen, type I, alpha 2	Extracellular Space	other	mmu-miR-1961
COMMD9	COMM domain containing 9	Other	other	mmu-miR-1961
CPNE3	copine III	Cytoplasm	kinase	mmu-miR-133b-3p
CPNE8	copine VIII	Cytoplasm	other	mmu-miR-30a-5p
CRKL	v-crk avian sarcoma virus CT10 oncogene homolog-like	Cytoplasm	kinase	mmu-miR-126-3p
CSDE1	cold shock domain containing E1, RNA-binding	Cytoplasm	enzyme	mmu-miR-1961
CSNK1D	casein kinase 1, delta	Cytoplasm	kinase	mmu-miR-1961
CTGF	connective tissue growth factor	Extracellular Space	growth factor	mmu-miR-30a-5p/133b-3p
CYP2A6 (includes others)	cytochrome P450, family 2, subfamily A, polypeptide 6	Cytoplasm	enzyme	mmu-miR-126-5p
DAD1	defender against cell death 1	Cytoplasm	other	mmu-miR-1961
DDR1	discoidin domain receptor tyrosine kinase 1	Plasma Membrane	kinase	mmu-miR-145a-5p
DFFA	DNA fragmentation factor, 45kDa, alpha polypeptide	Nucleus	enzyme	mmu-miR-145a-5p
DHX57	DEAH (Asp-Glu-Ala-Asp/His) box polypeptide 57	Extracellular Space	other	mmu-miR-1961
DICER1	dicer 1, ribonuclease type III	Cytoplasm	enzyme	mmu-miR-1961
DNMT3A	DNA (cytosine-5-)-methyltransferase 3 alpha	Nucleus	enzyme	mmu-miR-143-3p
DOCK5	dedicator of cytokinesis 5	Cytoplasm	other	mmu-miR-1961
DOCK7	dedicator of cytokinesis 7	Plasma Membrane	other	mmu-miR-30a-5p
DRD3	dopamine receptor D3	Plasma Membrane	G-protein coupled receptor	mmu-miR-1961
DSP	desmoplakin	Plasma Membrane	other	mmu-miR-1961
DTD1	D-tyrosyl-tRNA deacylase 1	Cytoplasm	enzyme	mmu-miR-145a-5p
DUSP12	dual specificity phosphatase 12	Nucleus	phosphatase	mmu-miR-1961
DUSP23	dual specificity phosphatase 23	Cytoplasm	phosphatase	mmu-miR-1961
EIF3J	eukaryotic translation initiation factor 3, subunit J	Cytoplasm	translation regulator	mmu-miR-1961
EIF4E	eukaryotic translation initiation factor 4E	Cytoplasm	translation regulator	mmu-miR-145a-5p
EIF4EBP2	eukaryotic translation initiation factor 4E binding protein 2	Cytoplasm	translation regulator	mmu-miR-145a-5p
EIF4G2	eukaryotic translation initiation factor 4 gamma, 2	Cytoplasm	translation regulator	mmu-miR-1961
ELMOD2	ELMO/CED-12 domain containing 2	Other	other	mmu-miR-30a-5p
F2	coagulation factor II (thrombin)	Extracellular Space	peptidase	mmu-miR-1961/30a-5p
F11R	F11 receptor	Plasma Membrane	other	mmu-miR-145a-5p
FADS2	fatty acid desaturase 2	Plasma Membrane	enzyme	mmu-miR-1961
FAM105A	family with sequence similarity 105, member A	Other	other	mmu-miR-1961
FAM96A	family with sequence similarity 96, member A	Extracellular Space	other	mmu-miR-1961
FANCD2	Fanconi anemia, complementation group D2	Nucleus	other	mmu-miR-1961
FBXO28	F-box protein 28	Other	other	mmu-miR-145a-5p
FLI1	Fli-1 proto-oncogene, ETS transcription factor	Nucleus	transcription regulator	mmu-miR-145a-5p
FNDC3A	fibronectin type III domain containing 3A	Cytoplasm	other	mmu-miR-1961
FNDC3B	fibronectin type III domain containing 3B	Cytoplasm	other	mmu-miR-143-3p
FRG1	FSHD region gene 1	Nucleus	transporter	mmu-miR-30a-5p
FSCN1	fascin actin-bundling protein 1	Cytoplasm	other	mmu-miR-133b-3p/145a-5p
FXR2	fragile X mental retardation, autosomal homolog 2	Cytoplasm	other	mmu-miR-30a-5p
GAK	cyclin G associated kinase	Nucleus	kinase	mmu-miR-1961
GALNT1	polypeptide N-acetylgalactosaminyltransferase 1	Cytoplasm	enzyme	mmu-miR-30a-5p
GALNT7	polypeptide N-acetylgalactosaminyltransferase 7	Cytoplasm	enzyme	mmu-miR-30a-5p
GEMIN7	gem (nuclear organelle) associated protein 7	Nucleus	other	mmu-miR-1961
GNAI2	guanine nucleotide binding protein (G protein), alpha inhibiting activity polypeptide 2	Plasma Membrane	other	mmu-miR-30a-5p
GPD2	glycerol-3-phosphate dehydrogenase 2 (mitochondrial)	Cytoplasm	enzyme	mmu-miR-30a-5p
GRPEL2	GrpE-like 2, mitochondrial (E. coli)	Cytoplasm	other	mmu-miR-1961
GTPBP3	GTP binding protein 3 (mitochondrial)	Cytoplasm	enzyme	mmu-miR-1961
GYS1	glycogen synthase 1 (muscle)	Cytoplasm	enzyme	mmu-miR-1961
HMGA1	high mobility group AT-hook 1	Nucleus	transcription regulator	mmu-miR-1961
Hmga2	high mobility group AT-hook 2	Nucleus	enzyme	mmu-miR-1961
HMGA2	high mobility group AT-hook 2	Nucleus	enzyme	mmu-miR-1961
HMOX1	heme oxygenase 1	Cytoplasm	enzyme	mmu-miR-1961
HNRNPM	heterogeneous nuclear ribonucleoprotein M	Nucleus	other	mmu-miR-30a-5p
HRAS	Harvey rat sarcoma viral oncogene homolog	Plasma Membrane	enzyme	mmu-miR-1961
HYOU1	hypoxia up-regulated 1	Cytoplasm	other	mmu-miR-1961
IDH1	isocitrate dehydrogenase 1 (NADP+), soluble	Cytoplasm	enzyme	mmu-miR-30a-5p
IFIT5	interferon-induced protein with tetratricopeptide repeats 5	Plasma Membrane	other	mmu-miR-1961
IFRD1	interferon-related developmental regulator 1	Nucleus	other	mmu-miR-1961/30a-5p
IGF1R	insulin-like growth factor 1 receptor	Plasma Membrane	transmembrane receptor	mmu-miR-133b-3p/145a-5p
IGF2BP1	insulin-like growth factor 2 mRNA binding protein 1	Cytoplasm	translation regulator	mmu-miR-1961
IGF2BP2	insulin-like growth factor 2 mRNA binding protein 2	Cytoplasm	translation regulator	mmu-miR-1961
IGF2BP3	insulin-like growth factor 2 mRNA binding protein 3	Cytoplasm	translation regulator	mmu-miR-1961
IGFBP5	insulin-like growth factor binding protein 5	Extracellular Space	other	mmu-miR-143-3p
IPO4	importin 4	Nucleus	transporter	mmu-miR-1961
IRS1	insulin receptor substrate 1	Cytoplasm	enzyme	mmu-miR-126-3p/145a-5p
ITGA2	integrin, alpha 2 (CD49B, alpha 2 subunit of VLA-2 receptor)	Plasma Membrane	transmembrane receptor	mmu-miR-30a-5p
ITGB3	integrin, beta 3 (platelet glycoprotein IIIa, antigen CD61)	Plasma Membrane	transmembrane receptor	mmu-miR-1961
JAK2	Janus kinase 2	Cytoplasm	kinase	mmu-miR-135b-5p
JUN	jun proto-oncogene	Nucleus	transcription regulator	mmu-miR-30a-5p
KCNH2	potassium channel, voltage gated eag related subfamily H, member 2	Plasma Membrane	ion channel	mmu-miR-133b-3p
KCNJ16	potassium channel, inwardly rectifying subfamily J, member 16	Plasma Membrane	ion channel	mmu-miR-1961
KCNQ1	potassium channel, voltage gated KQT-like subfamily Q, member 1	Plasma Membrane	ion channel	mmu-miR-133b-3p
KDELC2	KDEL (Lys-Asp-Glu-Leu) containing 2	Other	other	mmu-miR-30a-5p
KLF4	Kruppel-like factor 4 (gut)	Nucleus	transcription regulator	mmu-miR-145a-5p
KLF5	Kruppel-like factor 5 (intestinal)	Nucleus	transcription regulator	mmu-miR-145a-5p
KLF15	Kruppel-like factor 15	Nucleus	transcription regulator	mmu-miR-133b-3p
KLK10	kallikrein-related peptidase 10	Extracellular Space	peptidase	mmu-miR-1961
KRAS	Kirsten rat sarcoma viral oncogene homolog	Cytoplasm	enzyme	mmu-miR-1961/143-3p
KRT7	keratin 7, type II	Cytoplasm	other	mmu-miR-30a-5p/133b-3p/145a-5p
KRT19	keratin 19, type I	Cytoplasm	other	mmu-miR-1961
KRT85	keratin 85, type II	Extracellular Space	other	mmu-miR-30a-5p
LAMP2	lysosomal-associated membrane protein 2	Plasma Membrane	enzyme	mmu-miR-145a-5p
LIN28A	lin-28 homolog A (C. elegans)	Cytoplasm	other	mmu-miR-1961
LMNB2	lamin B2	Nucleus	other	mmu-miR-30a-5p
LRRC8C	leucine rich repeat containing 8 family, member C	Cytoplasm	other	mmu-miR-30a-5p
LTN1	listerin E3 ubiquitin protein ligase 1	Nucleus	enzyme	mmu-miR-30a-5p
MAP4K4	mitogen-activated protein kinase kinase kinase kinase 4	Cytoplasm	kinase	mmu-miR-30a-5p
MAPK7	mitogen-activated protein kinase 7	Cytoplasm	kinase	mmu-miR-145a-5p/143-3p
MAPK12	mitogen-activated protein kinase 12	Cytoplasm	kinase	mmu-miR-143-3p
MARS2	methionyl-tRNA synthetase 2, mitochondrial	Cytoplasm	enzyme	mmu-miR-1961
MAT2A	methionine adenosyltransferase II, alpha	Cytoplasm	enzyme	mmu-miR-30a-5p
MBNL1	muscleblind-like splicing regulator 1	Nucleus	other	mmu-miR-30a-5p
MCL1	myeloid cell leukemia 1	Cytoplasm	transporter	mmu-miR-133b-3p
MDFI	MyoD family inhibitor	Cytoplasm	other	mmu-miR-145a-5p
MDM2	MDM2 proto-oncogene, E3 ubiquitin protein ligase	Nucleus	transcription regulator	mmu-miR-145a-5p/143-3p
MED28	mediator complex subunit 28	Nucleus	other	mmu-miR-1961
MET	MET proto-oncogene, receptor tyrosine kinase	Plasma Membrane	kinase	mmu-miR-30a-5p
MLLT1	myeloid/lymphoid or mixed-lineage leukemia; translocated to, 1	Nucleus	transcription regulator	mmu-miR-1961/30a-5p
MMP1	matrix metallopeptidase 1	Extracellular Space	peptidase	mmu-miR-145a-5p
MPDU1	mannose-P-dolichol utilization defect 1	Cytoplasm	other	mmu-miR-30a-5p
MRM1	mitochondrial rRNA methyltransferase 1	Cytoplasm	other	mmu-miR-1961
MRPS24	mitochondrial ribosomal protein S24	Cytoplasm	other	mmu-miR-1961
MRPS33	mitochondrial ribosomal protein S33	Cytoplasm	other	mmu-miR-1961
MTPN	myotrophin	Nucleus	transcription regulator	mmu-miR-1961
MTRR	5-methyltetrahydrofolate-homocysteine methyltransferase reductase	Cytoplasm	enzyme	mmu-miR-1961
MUC1	mucin 1, cell surface associated	Plasma Membrane	transmembrane receptor	mmu-miR-145a-5p
MYC	v-myc avian myelocytomatosis viral oncogene homolog	Nucleus	transcription regulator	mmu-miR-1961/145a-5p
MYO10	myosin X	Cytoplasm	other	mmu-miR-30a-5p
NAPG	N-ethylmaleimide-sensitive factor attachment protein, gamma	Cytoplasm	transporter	mmu-miR-30a-5p
NCEH1	neutral cholesterol ester hydrolase 1	Plasma Membrane	enzyme	mmu-miR-30a-5p
NCL	nucleolin	Nucleus	other	mmu-miR-30a-5p
NDUFA4	NDUFA4, mitochondrial complex associated	Cytoplasm	enzyme	mmu-miR-145a-5p
NEDD4	neural precursor cell expressed, developmentally down-regulated 4, E3 ubiquitin protein ligase	Cytoplasm	enzyme	mmu-miR-1961
NELFA	negative elongation factor complex member A	Nucleus	other	mmu-miR-133b-3p
NEUROD1	neuronal differentiation 1	Nucleus	transcription regulator	mmu-miR-30a-5p
NF2	neurofibromin 2 (merlin)	Plasma Membrane	other	mmu-miR-1961
NFATC2	nuclear factor of activated T-cells, cytoplasmic, calcineurin-dependent 2	Nucleus	transcription regulator	mmu-miR-184-3p
NFATC4	nuclear factor of activated T-cells, cytoplasmic, calcineurin-dependent 4	Nucleus	transcription regulator	mmu-miR-133b-3p
NPR3	natriuretic peptide receptor 3	Plasma Membrane	G-protein coupled receptor	mmu-miR-30a-5p
NRAS	neuroblastoma RAS viral (v-ras) oncogene homolog	Plasma Membrane	enzyme	mmu-miR-1961
NT5C3A	5'-nucleotidase, cytosolic IIIA	Cytoplasm	phosphatase	mmu-miR-30a-5p
NT5E	5'-nucleotidase, ecto (CD73)	Plasma Membrane	phosphatase	mmu-miR-30a-5p
NUCB1	nucleobindin 1	Cytoplasm	other	mmu-miR-30a-5p
NUFIP2	nuclear fragile X mental retardation protein interacting protein 2	Cytoplasm	other	mmu-miR-30a-5p
NXN	nucleoredoxin	Nucleus	enzyme	mmu-miR-1961
P4HA2	prolyl 4-hydroxylase, alpha polypeptide II	Cytoplasm	transporter	mmu-miR-30a-5p
PADI1	peptidyl arginine deiminase, type I	Cytoplasm	enzyme	mmu-miR-145a-5p
PAFAH1B2	platelet-activating factor acetylhydrolase 1b, catalytic subunit 2 (30kDa)	Cytoplasm	enzyme	mmu-miR-30a-5p
PARP8	poly (ADP-ribose) polymerase family, member 8	Other	other	mmu-miR-145a-5p
PEX11B	peroxisomal biogenesis factor 11 beta	Cytoplasm	other	mmu-miR-30a-5p
PGM1	phosphoglucomutase 1	Cytoplasm	enzyme	mmu-miR-30a-5p
PGRMC1	progesterone receptor membrane component 1	Plasma Membrane	transmembrane receptor	mmu-miR-1961
PIK3R2	phosphoinositide-3-kinase, regulatory subunit 2 (beta)	Cytoplasm	kinase	mmu-miR-126-3p
PITX3	paired-like homeodomain 3	Nucleus	transcription regulator	mmu-miR-133b-3p
PKM	pyruvate kinase, muscle	Cytoplasm	kinase	mmu-miR-133b-3p
PLK1	polo-like kinase 1	Nucleus	kinase	mmu-miR-143-3p
PNP	purine nucleoside phosphorylase	Nucleus	enzyme	mmu-miR-30a-5p
POLD2	polymerase (DNA directed), delta 2, accessory subunit	Nucleus	enzyme	mmu-miR-1961
POLR2C	polymerase (RNA) II (DNA directed) polypeptide C, 33kDa	Nucleus	enzyme	mmu-miR-1961
POM121/POM121C	POM121 transmembrane nucleoporin	Nucleus	other	mmu-miR-1961
POU5F1 (OCT4)	POU domain, class 5, transcription factor 1	Nucleus	transcription regulator	mmu-miR-145a-5p
PPP1R7	protein phosphatase 1, regulatory subunit 7	Nucleus	phosphatase	mmu-miR-1961
PPP2R4	protein phosphatase 2A activator, regulatory subunit 4	Cytoplasm	phosphatase	mmu-miR-30a-5p
PPP3CA	protein phosphatase 3, catalytic subunit, alpha isozyme	Cytoplasm	phosphatase	mmu-miR-30a-5p/145a-5p
PRC1	protein regulator of cytokinesis 1	Nucleus	other	mmu-miR-143-3p
PRDM1	PR domain containing 1, with ZNF domain	Nucleus	transcription regulator	mmu-miR-1961
PRIM1	primase, DNA, polypeptide 1 (49kDa)	Nucleus	enzyme	mmu-miR-1961
PRPF40A	PRP40 pre-mRNA processing factor 40 homolog A	Nucleus	other	mmu-miR-30a-5p
PRRC2A	proline-rich coiled-coil 2A	Cytoplasm	other	mmu-miR-1961
PTBP2	polypyrimidine tract binding protein 2	Nucleus	other	mmu-miR-133b-3p
PTGFRN	prostaglandin F2 receptor inhibitor	Plasma Membrane	other	mmu-miR-30a-5p
PTGS2	prostaglandin-endoperoxide synthase 2 (prostaglandin G/H synthase and cyclooxygenase)	Cytoplasm	enzyme	mmu-miR-1961
PTPRK	protein tyrosine phosphatase, receptor type, K	Plasma Membrane	phosphatase	mmu-miR-30a-5p/133b-3p
PTRH1	peptidyl-tRNA hydrolase 1 homolog	Cytoplasm	enzyme	mmu-miR-30a-5p
PXDN	peroxidasin	Extracellular Space	enzyme	mmu-miR-1961
RAB27B	RAB27B, member RAS oncogene family	Cytoplasm	enzyme	mmu-miR-30a-5p
RABGAP1L	RAB GTPase activating protein 1-like	Cytoplasm	other	mmu-miR-1961
RAD23B	RAD23 homolog B, nucleotide excision repair protein	Nucleus	other	mmu-miR-30a-5p
Ras	RAS type family GTPases	Cytoplasm	group	mmu-miR-1961
RASA1	RAS p21 protein activator (GTPase activating protein) 1	Cytoplasm	transporter	mmu-miR-145a-5p
RB1CC1	RB1-inducible coiled-coil 1	Nucleus	other	mmu-miR-133b-3p
RBM19	RNA binding motif protein 19	Nucleus	other	mmu-miR-1961
RBMS1	RNA binding motif, single stranded interacting protein 1	Nucleus	other	mmu-miR-30a-5p
RDH10	retinol dehydrogenase 10 (all-trans)	Nucleus	enzyme	mmu-miR-1961
RHOA	ras homolog family member A	Cytoplasm	enzyme	mmu-miR-133b-3p
RHOB	ras homolog family member B	Cytoplasm	enzyme	mmu-miR-1961
RHOG	ras homolog family member G	Cytoplasm	enzyme	mmu-miR-1961
ROBO4	roundabout guidance receptor 4	Plasma Membrane	other	mmu-miR-145a-5p
RPP38	ribonuclease P/MRP 38kDa subunit	Nucleus	enzyme	mmu-miR-1961
RQCD1	RCD1 required for cell differentiation1 homolog (S. pombe)	Cytoplasm	other	mmu-miR-30a-5p
RRP8	ribosomal RNA processing 8, methyltransferase, homolog (yeast)	Nucleus	enzyme	mmu-miR-1961
RTCA	RNA 3'-terminal phosphate cyclase	Nucleus	enzyme	mmu-miR-1961
RTKN	rhotekin	Cytoplasm	other	mmu-miR-145a-5p
RTL1	retrotransposon-like 1	Other	other	mmu-miR-136-5p
RUNX2	runt-related transcription factor 2	Nucleus	transcription regulator	mmu-miR-30a-5p/135b-5p/133b-3p
SCYL1	SCY1-like, kinase-like 1	Cytoplasm	kinase	mmu-miR-1961
SEC62	SEC62 homolog (S. cerevisiae)	Cytoplasm	transporter	mmu-miR-30a-5p
SEC23A	Sec23 homolog A (S. cerevisiae)	Cytoplasm	transporter	mmu-miR-30a-5p
SEPT3	septin 3	Cytoplasm	enzyme	mmu-miR-1961
SFRP4	secreted frizzled-related protein 4	Plasma Membrane	transmembrane receptor	mmu-miR-184-3p
SIGMAR1	sigma non-opioid intracellular receptor 1	Plasma Membrane	transmembrane receptor	mmu-miR-1961
SLC12A4	solute carrier family 12 (potassium/chloride transporter), member 4	Plasma Membrane	transporter	mmu-miR-30a-5p
SLC1A4	solute carrier family 1 (glutamate/neutral amino acid transporter), member 4	Plasma Membrane	transporter	mmu-miR-1961
SLC25A1	solute carrier family 25 (mitochondrial carrier; citrate transporter), member 1	Other	transporter	mmu-miR-1961
SLC25A13	solute carrier family 25 (aspartate/glutamate carrier), member 13	Cytoplasm	transporter	mmu-miR-1961
SLC25A24	solute carrier family 25 (mitochondrial carrier; phosphate carrier), member 24	Cytoplasm	transporter	mmu-miR-1961
SLC25A32	solute carrier family 25 (mitochondrial folate carrier), member 32	Cytoplasm	transporter	mmu-miR-1961
SLC38A1	solute carrier family 38, member 1	Plasma Membrane	transporter	mmu-miR-1961/30a-5p
SLC38A2	solute carrier family 38, member 2	Plasma Membrane	transporter	mmu-miR-30a-5p
SLC45A3	solute carrier family 45, member 3	Cytoplasm	other	mmu-miR-126-5p/126-3p
SLC4A7	solute carrier family 4, sodium bicarbonate cotransporter, member 7	Plasma Membrane	transporter	mmu-miR-30a-5p
SLC4A10	solute carrier family 4, sodium bicarbonate transporter, member 10	Plasma Membrane	transporter	mmu-miR-30a-5p
SLC7A1	solute carrier family 7 (cationic amino acid transporter, y+ system), member 1	Plasma Membrane	transporter	mmu-miR-30a-5p
SLC7A11	solute carrier family 7 (anionic amino acid transporter light chain, xc- system), member 11	Plasma Membrane	transporter	mmu-miR-30a-5p
SLC9A3R2	solute carrier family 9, subfamily A (NHE3, cation proton antiporter 3), member 3 regulator 2	Plasma Membrane	transporter	mmu-miR-30a-5p
SMAD5	SMAD family member 5	Nucleus	transcription regulator	mmu-miR-135b-5p
SMC1A	structural maintenance of chromosomes 1A	Nucleus	transporter	mmu-miR-1961
SMOX	spermine oxidase	Cytoplasm	enzyme	mmu-miR-1961
SNAP23	synaptosomal-associated protein, 23kDa	Plasma Membrane	transporter	mmu-miR-1961
SOX2	SRY-box 2	Nucleus	transcription regulator	mmu-miR-145a-5p
SPCS3	signal peptidase complex subunit 3	Cytoplasm	peptidase	mmu-miR-1961
SPRED1	sprouty-related, EVH1 domain containing 1	Plasma Membrane	other	mmu-miR-126-3p
SPRYD4	SPRY domain containing 4	Cytoplasm	other	mmu-miR-1961
SPTB	spectrin, beta, erythrocytic	Plasma Membrane	other	mmu-miR-145a-5p
SRF	serum response factor (c-fos serum response element-binding transcription factor)	Nucleus	transcription regulator	mmu-miR-133b-3p
STK3	serine/threonine kinase 3	Cytoplasm	kinase	mmu-miR-133b-3p
STRN	striatin, calmodulin binding protein	Cytoplasm	other	mmu-miR-30a-5p
STX7	syntaxin 7	Plasma Membrane	transporter	mmu-miR-30a-5p
STX1A	syntaxin 1A (brain)	Cytoplasm	transporter	mmu-miR-30a-5p
SWAP70	SWAP switching B-cell complex 70kDa subunit	Cytoplasm	other	mmu-miR-145a-5p
SYPL1	synaptophysin-like 1	Plasma Membrane	transporter	mmu-miR-1961/30a-5p
SYT4	synaptotagmin IV	Cytoplasm	transporter	mmu-miR-30a-5p
TAF9B	TAF9B RNA polymerase II, TATA box binding protein (TBP)-associated factor, 31kDa	Nucleus	transcription regulator	mmu-miR-1961
TAGLN	transgelin	Cytoplasm	other	mmu-miR-1961
TGFBR1	transforming growth factor, beta receptor 1	Plasma Membrane	kinase	mmu-miR-1961
THBS1	thrombospondin 1	Extracellular Space	other	mmu-miR-1961
THEM4	thioesterase superfamily member 4	Plasma Membrane	enzyme	mmu-miR-30a-5p
TLR4	toll-like receptor 4	Plasma Membrane	transmembrane receptor	mmu-miR-1961
TMCO1	transmembrane and coiled-coil domains 1	Cytoplasm	other	mmu-miR-30a-5p
TMED2	transmembrane emp24 domain trafficking protein 2	Cytoplasm	transporter	mmu-miR-30a-5p
TMED3	transmembrane emp24 protein transport domain containing 3	Cytoplasm	transporter	mmu-miR-30a-5p
TMED7	transmembrane emp24 protein transport domain containing 7	Cytoplasm	transporter	mmu-miR-30a-5p
TMED10	transmembrane emp24-like trafficking protein 10 (yeast)	Cytoplasm	transporter	mmu-miR-30a-5p
TMEM2	transmembrane protein 2	Cytoplasm	other	mmu-miR-1961
TMEM59	transmembrane protein 59	Plasma Membrane	peptidase	mmu-miR-30a-5p
TMEM41B	transmembrane protein 41B	Other	other	mmu-miR-30a-5p
TMEM87A	transmembrane protein 87A	Other	other	mmu-miR-30a-5p
TNFAIP2	tumor necrosis factor, alpha-induced protein 2	Extracellular Space	other	mmu-miR-30a-5p
TNFRSF10B	tumor necrosis factor receptor superfamily, member 10b	Plasma Membrane	transmembrane receptor	mmu-miR-30a-5p
TNRC6A	trinucleotide repeat containing 6A	Nucleus	other	mmu-miR-30a-5p
TOM1	target of myb1 membrane trafficking protein	Cytoplasm	transporter	mmu-miR-126-3p
TOP2A	topoisomerase (DNA) II alpha 170kDa	Nucleus	enzyme	mmu-miR-143-3p
TP53	tumor protein p53	Nucleus	transcription regulator	mmu-miR-30a-5p
TPM2	tropomyosin 2 (beta)	Other	other	mmu-miR-1961
TPM3	tropomyosin 3	Cytoplasm	other	mmu-miR-145a-5p
TRIM71	tripartite motif containing 71, E3 ubiquitin protein ligase	Cytoplasm	enzyme	mmu-miR-1961
TRMT1	tRNA methyltransferase 1 homolog (S. cerevisiae)	Extracellular Space	enzyme	mmu-miR-1961
TRPS1	trichorhinophalangeal syndrome I	Nucleus	transcription regulator	mmu-miR-30a-5p/135b-5p
TTC9C	tetratricopeptide repeat domain 9C	Other	other	mmu-miR-1961
TUSC2	tumor suppressor candidate 2	Nucleus	other	mmu-miR-1961
TYMS	thymidylate synthetase	Nucleus	enzyme	mmu-miR-1961
UAP1	UDP-N-acetylglucosamine pyrophosphorylase 1	Nucleus	enzyme	mmu-miR-30a-5p
UBE2I	ubiquitin-conjugating enzyme E2I	Nucleus	enzyme	mmu-miR-30a-5p
UGT8	UDP glycosyltransferase 8	Cytoplasm	enzyme	mmu-miR-1961
UHRF1	ubiquitin-like with PHD and ring finger domains 1	Nucleus	transcription regulator	mmu-miR-1961
UNG	uracil DNA glycosylase	Nucleus	enzyme	mmu-miR-145a-5p
USP46	ubiquitin specific peptidase 46	Other	peptidase	mmu-miR-145a-5p
VASN	vasorin	Plasma Membrane	other	mmu-miR-145a-5p
VCAM1	vascular cell adhesion molecule 1	Plasma Membrane	transmembrane receptor	mmu-miR-126-3p
VEGFA	vascular endothelial growth factor A	Extracellular Space	growth factor	mmu-miR-126-3p
VIM	vimentin	Cytoplasm	other	mmu-miR-1961
VPS39	vacuolar protein sorting 39 homolog (S. cerevisiae)	Cytoplasm	transporter	mmu-miR-1961
WDR92	WD repeat domain 92	Other	other	mmu-miR-30a-5p
WNT1	wingless-type MMTV integration site family, member 1	Extracellular Space	cytokine	mmu-miR-1961
WNT5A	wingless-type MMTV integration site family, member 5A	Extracellular Space	cytokine	mmu-miR-30a-5p
